# Supplementary material for: Profiling of lung microbiota discloses differences in adenocarcinoma and squamous cell carcinoma
Source: Sci Rep. 2019 Sep 6;9:12838. doi: 10.1038/s41598-019-49195-w (PMC6731246; doi:10.1038/s41598-019-49195-w)
Supplement: Supplementary file 2 — Supplementary Dataset 2 [file 41598_2019_49195_MOESM2_ESM.xlsx]

## Sheet: Supplementary Table 1
Supplementary Table 1: Clinical data of the samples included in each pool and used in the 16S rRNA gene screening.
Lung Cancer (LC) pool					Control pool
sample ID	Phenotype	Smoking History	Age	Gender	sample ID	Phenotype	Smoking History	Age	Gender
CQ10	Lung Cancer (phenotype and subtype not available)	Former smoker	78	M	CQ12	Negative*	Nonsmoker	47	F
CQ11	Lung Cancer (phenotype and subtype not available)	Unknown	71	M	CQ15	Negative*	Current smoker	56	F
CQ22	Lung Cancer (phenotype and subtype not available)	Current smoker	61	M	CQ18	Negative*	Nonsmoker	70	M
CQ23	Non Small cell lung cancer - adenocarcinoma	Current smoker	49	M	CQ21	Negative*	Nonsmoker	65	F
CQ31	Lung Cancer (phenotype and subtype not available)	Former smoker	77	M	CQ24	Negative*	Unknown	78	M
CQ35	Lung Cancer (phenotype and subtype not available)	Unknown	53	F	CQ28	Negative* (overtime progressed to lung cancer)	Nonsmoker	46	M
CQ36	Non Small cell lung cancer - adenocarcinoma	Unknown	74	M	CQ3	Negative*	Former smoker	78	M
CQ4	Lung Cancer (phenotype and subtype not available)	Current smoker	58	M	CQ7	Negative*	Current smoker	54	F
CQ8	Lung Cancer (phenotype and subtype not available)	Nonsmoker	60	F	LC1	Normal	Nonsmoker	50	F
CQ9	Lung Cancer (phenotype and subtype not available)	Unknown	43	M	LC16	Pulmonary hamartoma	Nonsmoker	71	F
LC12	Non Small cell lung cancer - adenocarcinoma	Unknown	78	M	LC17	Hemoptysis	Smoker	63	M
LC14	Small-cell carcinoma	Unknown	55	M	LC2	Fibrosis	Nonsmoker	87	F
LC15	Non Small cell lung cancer - adenocarcinoma (without COPD)	Former smoker	81	M	LC20	Esophageal sequamous cell carcinoma	Former smoker	81	M
LC24	Non small-cell carcinoma (subtype not available)	Former smoker	89	M	LC21	Bronchiectasis	Nonsmoker	64	F
LC28	Non small-cell carcinoma (subtype not available - without COPD)	Current smoker	56	M	LC22	Chronic cough	Nonsmoker	67	F
LC32	Non Small cell lung cancer - adenocarcinoma (without COPD)	Current smoker	71	F	LC23	Non-Hodgkin lymphoma	Nonsmoker	84	M
LC35	Non small-cell carcinoma (subtype not available - without COPD)	Current smoker	67	M	LC25	Emphysema	Nonsmoker	42	M
LC36	Non Small cell lung cancer - adenocarcinoma (without COPD)	Nonsmoker	54	F	LC27	Neuroendocrine carcinoma	Nonsmoker	56	M
LC37	Non Small cell lung cancer - adenocarcinoma	Unknown	77	M	LC3	Normal	Nonsmoker	54	F
LC49	Small-cell carcinoma (without COPD)	Former smoker	73	M	LC30	Sarcoidosis	Unknown	41	F
LC5	Non Small cell lung cancer - adenocarcinoma	Former smoker	64	M	LC34	Hemoptysis	Former smoker	57	M
LC56	Non Small cell lung cancer - adenocarcinoma	Smoker	59	M	LC38	Emphysema	Former smoker	73	M
LC57	Non Small cell lung cancer - adenocarcinoma (without COPD)	Smoker	49	F	LC4	Inflammation	Smoker	57	M
LC62	Non Small cell lung cancer - adenocarcinoma	Former smoker	59	M	LC41	Hemoptysis + Fibroelastosis	Unknown	73	M
LC64	Non Small cell lung cancer - adenocarcinoma (without COPD)	Nonsmoker	66	F	LC43	Fibroelastosis + Usual interstitial pneumonia (UIP)	Unknown	76	F
LC9	Lung Cancer (phenotype and subtype not available)	Smoker	67	M	LC44	Possible case of interstitial lung disease	Smoker	49	M
SQ1	Non Small cell lung cancer - Squamous cell carcinoma	Former smoker	72	M	LC45	Possible case of interstitial lung disease	Nonsmoker	66	M
SQ12	Lung Cancer (phenotype and subtype not available)	Nonsmoker	64	F	LC46	Hypersensitivity pneumonitis	Nonsmoker	56	F
SQ13	Lung Cancer (phenotype and subtype not available)	Former smoker	70	M	LC47	Possible case of sarcoidosis	Nonsmoker	--	F
SQ14	Lung Cancer (phenotype and subtype not available)	Former smoker	55	M	LC48	Chronic cough	Nonsmoker	42	F
SQ15	Non Small cell lung cancer - large-cell carcinoma	Former smoker	86	M	LC52	Possible case of interstitial lung disease	Smoker	31	M
SQ16	Lung Cancer (phenotype and subtype not available)	Former smoker	67	M	LC53	Vasculitis ANCA MPO	Smoker	51	M
SQ17	Non Small cell lung cancer - adenocarcinoma	Former smoker	76	M	LC55	Possible case of interstitial lung disease	Nonsmoker	51	F
SQ18	Non Small cell lung cancer - adenocarcinoma	Former smoker	74	M	LC58	Interstitial pulmonary fibrosis	Former smoker	73	M
SQ19	Lung Cancer (phenotype and subtype not available)	Former smoker	63	F	LC59	Bronquiectasias + hemoptysis	Nonsmoker	47	F
SQ21	Lung Cancer (phenotype and subtype not available)	Former smoker	70	M	LC6	Normal	Nonsmoker	60	F
SQ29	No Lung Cancer (found later to be a negative case)	Unknown	46	F	LC61	Silicosis	Nonsmoker	82	F
SQ35	Small-cell carcinoma	Unknown	62	M	LC63	Sarcoidosis	Nonsmoker	52	M
SQ37	Lung Cancer (phenotype and subtype not available)	Unknown	38	M	LC65	Hemoptysis	Smoker	71	M
SQ44	Lung Cancer (phenotype and subtype not available)	Current smoker	66	M	LC66	Silicosis	Unknown	60	M
SQ46	Non Small cell lung cancer - adenocarcinoma	Unknown	49	M	LC67	Possible case of interstitial lung disease	Former smoker	69	M
SQ47	No Lung Cancer (found later to be a negative case)	Former smoker	76	M	LC68	Lymphoma	Smoker	75	M
SQ5	Non Small cell lung cancer - Squamous cell carcinoma	Current smoker	80	M	LC7	Normal	Nonsmoker	58	M
SQ50	Non Small cell lung cancer - adenocarcinoma	Unknown	66	F	SQ2	Negative*(overtime progressed to lung cancer)	Current smoker	60	M
SQ53	Lung Cancer (phenotype and subtype not available)	Nonsmoker	75	F	SQ20	Infection	Former smoker	79	M
SQ55	Non Small cell lung cancer - adenocarcinoma	Current smoker	65	M	SQ26	Negative*	Unknown	53	M
SQ6	Non Small cell lung cancer - adenocarcinoma	Current smoker	78	M	SQ27	Negative*	Current smoker	58	M
SQ7	Lung Cancer (phenotype and subtype not available)	Nonsmoker	81	M	SQ28	Negative* (overtime progressed to lung cancer)	Unknown	59	F
SQ9	Lung Cancer (phenotype and subtype not available)	Current smoker	79	M	SQ3	Negative*	Former smoker	79	M
					SQ32	Negative*	Former smoker	60	F
					SQ34	Negative* (overtime progressed to lung cancer)	Unknown	52	M
					SQ39	Negative*	Nonsmoker	76	M
					SQ45	Negative*	Current smoker	60	M
					SQ52	Negative*	Current smoker	50	M
Total = 49					Total = 54
	M - Male; F - Female.
	* Negative for lung cancer. No information for presence/absence of other lung disorders

## Sheet: Supplementary Table 2
Supplementary table 2: Primer pairs used for PCR amplification of two 16S rRNA gene segments and corresponding PCR cycling conditions.
Primer pair	Region amplified	Primer sequence	Tm	PCR Cicles
				95°C, 5 minutes
Fw: S-D-Bact-0341-b-S-17	V3-V4	5' CCTACGGGNGGCWGCAG	68.5°C	94°C, 1 minute
Rv: S-D-Bact-0785-a-A-21	(464bp)	5' GACTACHVGGGTATCTAATCC	86.1°C	55°C, 1 minute 30X
				72°C, 1 minute
				72°C, 20 minutes
				95°C, 5 minutes
Fw: S-D-Bact-0564-a-S	V4-V6	5' AYTGGGYDTAAAGNG	56.3°C	94°C, 1 minute
Rv: S-D-Bact-1061-a-A	(497bp)	5' CRRCACGAGCTGACGAC	58.0°C	52°C, 1 minute 40X
				72°C, 1 minute
				72°C, 20 minutes

## Sheet: Supplementary Table 3
Supplementary table 3: Frequencies of phyla identified through 16S rRNA pool sequencing.
	Lung Cancer	Controls
Phylum	Frequency	Frequency
Proteobacteria	0.386819	0.491644
Firmicutes	0.254485	0.226387
Actinobacteria	0.165115	0.0797196
Bacteroidetes	0.132754	0.127048
Spirochaetes	0.0220006	0.0298283
Fusobacteria	0.021359	0.0315276
TM7	0.00679127	0.00496394
OD1	0.00457894	0.00359304
SR1	0.00256294	0.00127845
Tenericutes	0.00189679	0.00297454
Synergistetes	0.000778349	0.000710956
Others	0.000291004	6.05748e-05

## Sheet: Supplementary Table 4
Supplementary table 4: Frequencies of genera identified through 16S rRNA pool sequencing
	Lung Cancer	Controls
Genus	Frequency	Frequency
Haemophilus	0.295453	0.374773
Streptococcus	0.108748	0.0898258
Corynebacterium	0.0820872	0.0128985
Actinomyces	0.0737299	0.0499495
Prevotella	0.0584807	0.064399
Veillonella	0.0495856	0.0463528
Neisseria	0.0360973	0.0253645
Selenomonas	0.0276867	0.0267556
Parvimonas	0.0242387	0.028439
Porphyromonas	0.0237584	0.0154509
Aggregatibacter	0.0210903	0.00624272
Treponema	0.0210821	0.0346974
Fusobacterium	0.0210246	0.0215573
Propionibacterium	0.0202858	0.0226562
Bulleidia	0.0190092	0.0158897
Peptostreptococcus	0.011518	0.0118892
Pseudomonas	0.0106724	0.0105799
Granulicatella	0.00938761	0.0030707
Oribacterium	0.00859949	0.00213156
Actinobacillus	0.00796325	0.00039358
Bifidobacterium	0.00639113	0.000300056
Campylobacter	0.00543061	0.00801967
Sphingobacterium	0.00514328	0.005288
Staphylococcus	0.0050735	0.002455
Sphaerochaeta	0.00458913	0.00109891
Filifactor	0.00449883	0.00328113
Leptotrichia	0.00398163	0.0164329
Scardovia	0.00310731	0
Stenotrophomonas	0.00295133	0.00192503
Moraxella	0.00283229	0.00483596
Capnocytophaga	0.00281587	0.00326944
Rothia	0.00208933	0.0074975
Lactobacillus	0.0019785	0.000187048
Megasphaera	0.00188819	0.00158601
Morganella	0.00153108	0
Acholeplasma	0.00151876	0.000615699
Flavobacterium	0.00140794	0.000985897
Catonella	0.00133816	0.00057673
Aerococcus	0.0012027	0
Cupriavidus	0.00101388	0
TG5	0.000911259	0.000868993
Sphingomonas	0.000903049	0
Phenylobacterium	0.000816849	0.0026966
Pedobacter	0.000796325	0.00105214
Dialister	0.000550039	0
Acinetobacter	0.000484363	0.0204311
Methylobacterium	0.00044742	0.000623492
Mycoplasma	0.000155981	0.00170291
Alloiococcus	0.000139562	0.0028252
Spirochaeta	8.62002e-05	0.000662461
Gemella	0	0.00436445
Mannheimia	0	0.0186346
Micrococcus	0	0.000791056
Tannerella	0	0.000674151
Others 0.1%	0.00342748	0.00199128

## Sheet: Supplementary Table 5
Supplementary table 5: Frequencies of the prevailing phyla identified in the TCGA dataset.
	Frequency
Phylum	all cases	ADC	SCC
Proteobacteria	0.593859	0.569199	0.618963
Actinobacteria	0.234196	0.251545	0.216534
Firmicutes	0.120493	0.13142	0.109369
Bacteroidetes	0.0443139	0.0410389	0.0476478
Fusobacteria	0.00328665	0.0032237	0.00335074
Others	0.00387381	0.00357392	0.0041791

## Sheet: Supplementary Table 6
Supplementary table 6: Frequencies of the prevailing genera identified in the TCGA dataset.
	Frequency
Phylum	all cases	ADC	SCC
Pseudomonas	0.107753	0.107856	0.107648
Propionibacterium	0.0807339	0.0947106	0.0665056
Acinetobacter	0.0744436	0.0905116	0.0580864
Sphingomonas	0.0531906	0.058674	0.0476084
Methylobacterium	0.0384283	0.0346489	0.0422758
Corynebacterium	0.0368637	0.0360932	0.0376482
Enterobacter	0.0352475	0.020615	0.0501434
Streptococcus	0.0344255	0.0407542	0.0279828
Staphylococcus	0.0319966	0.0356062	0.0283221
Micrococcus	0.0303776	0.0308951	0.0298508
Paracoccus	0.0286219	0.0288761	0.0283631
Burkholderia	0.0269603	0.0240742	0.0298985
Achromobacter	0.0267969	0.0181413	0.0356084
Morganella	0.019917	0.00918705	0.0308401
Rothia	0.0190175	0.0180796	0.0199723
Lautropia	0.017416	0.0143435	0.0205437
Klebsiella	0.0169997	0.0115325	0.0225654
Phycicoccus	0.0166917	0.0163248	0.0170652
Kluyvera	0.0166268	0.00821551	0.0251895
Microbacterium	0.0156232	0.017153	0.0140658
Ochrobactrum	0.0151245	0.0146614	0.0155959
Capnocytophaga	0.0142086	0.00768978	0.0208448
Phenylobacterium	0.0138888	0.020708	0.0069469
Veillonella	0.013366	0.0146005	0.0121093
Moraxella	0.0125561	0.0123739	0.0127416
Serratia	0.012001	0.00812444	0.0159473
Neisseria	0.0109383	0.0117465	0.0101156
Brevundimonas	0.0105775	0.0147427	0.00633722
Stenotrophomonas	0.00979339	0.00983701	0.00974899
Pedobacter	0.00833692	0.00829556	0.00837903
Actinomyces	0.00806409	0.00884909	0.00726495
Mesorhizobium	0.00797808	0.00876629	0.00717568
Enterococcus	0.00795935	0.00803376	0.0078836
Verrucosispora	0.00735589	0.00912726	0.00555264
Prevotella	0.00723231	0.00855851	0.00588223
Sphingopyxis	0.00684956	0.00776659	0.00591602
Flavobacterium	0.00663203	0.00647858	0.00678825
Aeromicrobium	0.00641504	0.00652251	0.00630563
Lactobacillus	0.00607814	0.00551943	0.00664692
Luteimonas	0.0060656	0.00714056	0.0049713
Mycobacterium	0.00463278	0.00548718	0.00376301
Gemella	0.00354659	0.00368955	0.00340106
Haemophilus	0.00326833	0.00350882	0.00302352
Segniliparus	0.0030829	0.00324858	0.00291423
Pseudoramibacter	0.00303444	0.00346934	0.00259171
Granulicatella	0.00292298	0.00306003	0.00278346
Porphyromonas	0.00264611	0.00391394	0.00135546
Congregibacter	0.00253808	0.00254098	0.00253513
Kingella	0.00242032	0.00252415	0.00231462
Fusobacterium	0.0024198	0.00212076	0.00272422
Butyrivibrio	0.00225779	0.00182505	0.00269832
Cardiobacterium	0.00224468	0.00232966	0.00215816
Sediminibacterium	0.00222756	0.0023149	0.00213866
Bifidobacterium	0.00216488	0.0020551	0.00227663
Dokdonella	0.0021023	0.00210016	0.00210447
Abiotrophia	0.00201229	0.00190794	0.00211853
Aggregatibacter	0.00189012	0.00170822	0.00207531
Eikenella	0.00187943	0.00203175	0.00172436
Sphingomonas	0.00186848	0.00187252	0.00186437
Mannheimia	0.00170923	0.00170389	0.00171466
Clostridiales	0.00165849	0.00223002	0.00107667
Desulfovibrio	0.00159535	0.00177496	0.00141251
Tannerella	0.00148973	0.00210305	0.000865374
Arcobacter	0.00139022	0.00167275	0.0011026
Treponema	0.00114549	0.000912827	0.00138234
Peptoniphilus	0.00109885	0.000840658	0.00136168
Paenibacillus	0.00103019	0.00131587	0.000739367
Selenomonas	0.00102948	0.000918208	0.00114275
Oribacterium	0.00102137	0.000901513	0.00114339
Actinobaculum	0.00101689	0.00117243	0.000858561
Others (<0.1%)	0.0171022	0.0169107	0.0172971

## Sheet: Supplementary Table 7
Supplementary Table 7: LDA scores obtained in the comparison of LC subtypes and presence/absence of COPD
Genus	Condition*	LDA score (log 10)	P-value
Acinetobacter	ADC	4.18841	6.28985e-13
Propionibacterium	ADC	4.13862	2.13506e-09
Phenylobacterium	ADC	3.84891	1.02993e-20
Streptococcus	ADC	3.81038	8.04685e-06
Sphingomonas	ADC	3.76704	0.00911492
Brevundimonas	ADC	3.62613	2.95387e-08
Staphylococcus	ADC	3.5726	4.03812e-08
Microbacterium	ADC	3.24961	0.000739655
Veillonella	ADC	3.10263	0.000389581
Actinomyces	ADC	3.01058	2.99407e-06
Mycobacterium	ADC	3.0054	0.0091189
Mesorhizobium	ADC	2.99959	0.0077639
Campylobacter	ADC	2.94972	8.031e-06
Tannerella	ADC	2.91054	0.00347477
Simonsiella	ADC	2.7329	0.00456085
Fluviicola	ADC	2.59655	0.027088
Clostridium	ADC	2.43895	0.0394903
Congregibacter	ADC	2.35453	0.010799
Enterobacter	SCC	4.16508	2.37384e-25
Morganella	SCC	4.03524	6.16644e-17
Kluyvera	SCC	3.92317	1.68282e-17
Achromobacter	SCC	3.91935	1.31777e-11
Capnocytophaga	SCC	3.80912	5.92724e-11
Klebsiella	SCC	3.73881	1.53545e-10
Serratia	SCC	3.58021	3.45131e-18
Lautropia	SCC	3.47034	1.86297e-05
Burkholderia	SCC	3.41022	1.78294e-05
Scardovia	SCC	3.17915	0.00688178
Rothia	SCC	3.03334	0.0109463
Moraxella	SCC	2.98012	6.25342e-05
Butyrivibrio	SCC	2.86183	0.0103346
Megasphaera	SCC	2.82953	0.0339676
Actinobacillus	SCC	2.7793	0.00324931
Shuttleworthia	SCC	2.71927	0.00677657
Gemmatimonas	SCC	2.69865	0.00833253
Aggregatibacter	SCC	2.60957	0.000166153
Selenomonas	SCC	2.46011	0.00489622
Haemophilus	w/o COPD	3.04337	0.0236361
Veillonella	w/o COPD	3.59658	0.00602491
Mycoplasma	w/o COPD	3.03428	0.0399081
Micrococcus	w/o COPD	3.96744	0.0347755
Lautropia	w/ COPD	3.21314	0.0346397
Campylobacter	w/o COPD	2.94745	0.0203584
Streptococcus	w/o COPD	3.89184	0.000116004
Treponema	w/o COPD	3.01656	0.00506652
Brevundimonas	w/ COPD	3.55118	0.0101002
Achromobacter	w/ COPD	3.61065	0.00586915
Leptotrichia	w/ COPD	3.08428	0.0224165
Actinomyces	w/o COPD	3.00875	0.00650292
* ADC= adenocarcinoma; SCC = squamous cell carcinoma;
w/o = without Chronic Obstrutive Pulmonary Disaease (COPD); w/ COPD = with COPD.
